# Supplementary material for: Higher Oxidative Stress in Endometriotic Lesions Upregulates Senescence-Associated p16ink4a and β-Galactosidase in Stromal Cells
Source: Int J Mol Sci. 2023 Jan 4;24(2):914. doi: 10.3390/ijms24020914 (PMC9860681; doi:10.3390/ijms24020914)
Supplement: Supplementary file 1 [file ijms-24-00914-s001.zip]

Archive with 1 entries (1 files):
- ijms-2070616-supplementary.pdf
